# Supplementary material for: Changes in patient visits and diagnoses in a large academic center during the COVID-19 pandemic
Source: BMC Ophthalmol. 2021 Mar 20;21:139. doi: 10.1186/s12886-021-01886-7 (PMC7980730; doi:10.1186/s12886-021-01886-7)
Supplement: Supplementary file 2 — Additional file 2: Supplement 2. All changes in diagnostic codes by ophthalmic subspecialty. [file 12886_2021_1886_MOESM2_ESM.xlsx]

## Sheet: SUPPLEMENT
DIAGNOSTIC CATEGORIES	PRE-COVID n %		POST-COVID n %		p value
CORNEA
Allergic Conjunctivitis or Blepharitis	359	1.4	40	0.8	0
Aphakia	89	0.4	15	0.3	0.454
Band Keratopathy	86	0.3	17	0.3	0.852
Bullous Keratopathy	148	0.6	38	0.7	0.25
Cataract	3851	15.2	240	4.4	0
Conjunctival or Corneal Malignancies	7	0	10	0.2	0
Conjunctivitis, Non-viral	90	0.4	43	0.8	0
Contact Lens- Associated Disorder	7	0	8	0.2	0.002
Corneal Abrasion or Erosion	188	0.7	78	1.5	0
Corneal Dystrophies	315	1.2	43	0.8	0.008
Corneal Grafts or Stem Cell Deficiency	319	1.3	60	1.1	0.443
Corneal Scar	206	0.8	27	0.5	0.022
Corneal Ulcer	186	0.7	134	2.5	0
Dry Eye, Blepharitis, or Meibomian Gland Dysfunction	3136	12.4	291	2.3	0
Exposure Keratopathy	65	0.3	16	0.3	0.541
Foreign Body Sensation and Photophobia	27	0.1	8	0.2	0.372
Glare	16	0.1	1	0	0.337
Infecious Keratitis	8	0	5	0.1	0.057
Keratitis, Not Specified	153	0.6	30	0.6	0.764
Keratoconus and Ectasias	302	1.2	49	0.9	0.098
Lens Dislocation	118	0.5	38	0.7	0.019
Neurotrophic Cornea	34	0.1	10	0.2	0.329
Corneal Diseases, Not Otherwise Specified	160	0.6	22	0.4	0.066
Peripheral Corneal Diseases	19	0.1	15	0.3	0
Posterior Capsular Opacification	541	2.1	49	0.9	0
Pseudophakia	2317	9.1	204	3.7	0
Pterigium and Pinguecula	123	0.5	9	0.2	0.002
Refractive Surgery, History of	154	0.6	8	0.2	0
Viral Conjunctivitis	88	0.3	18	0.3	0.953
Viral Keratitis	113	0.4	54	1	0
GLAUCOMA
Angle Closure Glaucoma	210	0.8	44	0.8	0.982
Angle Closure Glaucoma Suspect	194	0.8	27	0.5	0.048
Aniridia	8	0	1	0	1
Congenital or Juvenile Glaucoma	38	0.2	22	0.4	0
Glaucoma Suspect	2654	10.5	350	6.3	0
Hypotony or Phthisis Bulbi	32	0.1	7	0.1	0.897
Inflammatory Glaucoma	88	0.3	51	1	0
Neovascular Glaucoma	73	0.3	51	1	0
Other Glaucomatous Disorders, Not Otherwise Specified	199	0.8	61	1.2	0.009
Pigmentary Glaucoma and Suspects	85	0.3	12	0.2	0.208
Primary Open Angle Glaucoma	2383	9.4	620	10.6	0.006
Pseudoexfoliation Glaucoma	80	0.3	20	0.4	0.458
Secondary Glaucomas	154	0.6	71	1.3	0
LOW VISION
Legal Blindness and Low Vision	166	0.7	6	0.1	0
GENERAL OPHTHALMOLOGY - TRAUMA
Collagen Vascular Disorders Ophthalmic Screening Exam	21	0.1	0	0	0.038
Phakomatoses	14	0.1	6	0.1	0.137
Eyelid and Canalicular Trauma	38	0.2	7	0.1	1
Corneal Trauma	74	0.3	34	0.6	0
Endophthalmitis	38	0.2	17	0.3	0.007
Eye Pain	108	0.4	24	0.5	0.768
Traumatic Iritis	19	0.1	14	0.3	0
Closed globe injury	58	0.2	20	0.4	0.048
Family History of Eye Disease Screening Exam	35	0.1	0	0	0.007
Hypertension	39	0.2	2	0	0.037
Hyphema	18	0.1	8	0.2	0.072
Intraocular Foreign Body	16	0.1	10	0.2	0.008
Iris Abnormalities	50	0.2	14	0.3	0.32
Ocular Surgery History, Not Otherwise Specified	98	0.4	25	0.5	0.36
General Ophthalmology Conditions, Not Otherwise Specified	11	0	2	0	1
Systemic Medical Conditions	217	0.9	53	1	0.308
Pupillary Abnormalities	48	0.2	6	0.1	0.238
Red Eyes	19	0.1	1	0	0.233
Refractive error	3282	13	89	1.7	0
Research Patient Visit	21	0.1	10	0.2	0.025
Ruptured Globes	43	0.2	40	0.8	0
Screening Exam for an Eye Condition	169	0.7	20	0.4	0.016
Subconjunctival Hemorrhage	69	0.3	8	0.2	0.114
Systemic Malignancy	24	0.1	10	0.2	0.058
Systemic Neuropsychiatric Disorders	33	0.1	10	0.2	0.29
Vasculitides, Ocular Exam to Rule Out Complications	15	0.1	9	0.2	0.014
Visual Disturbance or Distortion	440	1.7	63	1.2	0.004
NEURO-OPHTHALMOLOGY
Cerbrovascular Diseases	54	0.2	11	0.2	0.956
Color Vision Disorder	9	0	0	0	0.374
Facial Nerve Palsy	19	0.1	5	0.1	0.59
Facial Spasm	59	0.2	14	0.3	0.652
Fourth Nerve Palsy	52	0.2	10	0.2	0.827
Intracranial Hypertension	62	0.2	30	0.6	0
Migraine	94	0.4	34	0.6	0.005
Multiple Sclerosis	22	0.1	2	0	0.413
Myasthenia Gravis	19	0.1	4	0.1	1
Neuralgia	64	0.3	7	0.1	0.102
Neuro-ophthalmic Tumors	110	0.4	25	0.5	0.688
Nystagmus	77	0.3	5	0.1	0.008
Optic Atrophy	93	0.4	12	0.2	0.117
Optic Disc Edema	74	0.3	41	0.8	0
Optic Nerve Disorders, Not Otherwise Specified	130	0.5	22	0.4	0.37
Optic Neuritis	22	0.1	11	0.2	0.014
Optic Neuropathies	100	0.4	23	0.4	0.662
Other Neuro-ophthalmic Disorders, Not Otherwise Specified	66	0.3	6	0.1	0.047
Scotomas and Visual Field Abnormalities	363	1.4	62	1.2	0.134
Sixth Nerve Palsy	28	0.1	14	0.3	0.006
Third Nerve Palsy	23	0.1	4	0.1	1
ONCOLOGY
Choroidal Mass	88	0.3	32	0.6	0.006
Choroidal Nevus	187	0.7	18	0.3	0.001
Iris and Ciliary Body Melanoma	28	0.1	5	0.1	0.759
Primary Acquired Melanosis	3	0.1	5	0.1	0.651
Retinoblastoma	5	0	2	0	0.344
OCULOPLASTIC SURGERY
Benign Eyelid Lesions	133	0.5	13	0.2	0.008
Chalazion	208	0.8	28	0.5	0.029
Dermatochalasis	110	0.4	2	0	0
Eyelid Malignancy	28	0.1	7	0.1	0.657
Eyelid Malposition	118	0.5	11	0.2	0.009
Hordeolum	103	0.4	26	0.5	0.376
Nasolacrimal Duct Obstruction	175	0.7	19	0.4	0.006
Oculoplastic Disorders, Not Otherwise Specified	60	0.2	12	0.2	0.908
Orbital Fractures	64	0.2	7	0.1	0.238
Orbital Inflammation or Infection	85	0.3	20	0.4	0.616
Orbital Tumors	38	0.2	4	0.1	0.189
Ptosis	199	0.8	23	0.4	0.007
Thyroid Eye Disease	117	0.5	34	0.6	0.085
Trichiasis	68	0.3	19	0.4	0.251
RETINA
Central Serous Chorioretinopathy	79	0.3	24	0.5	0.101
Choroidal Neovascularization	156	0.6	100	1.9	0
Choroidal Scar	148	0.6	13	0.2	0.002
Cystoid Macular Edema	530	2.1	211	3.9	0
Diabetic Eye Exam	1145	4.5	59	1.1	0
Epiretinal Membrane	741	2.9	121	2.3	0.007
Exudative Age Related Macular Degeneration, Active	1099	4.3	778	12.9	0
Exudative Age Related Macular Degeneration, Inactive	98	0.4	52	1	0
Hypertension Retinopathy	28	0.1	5	0.1	0.759
Macular Holes	233	0.9	64	1.2	0.053
Macular Scars and Telangectasias	68	0.3	10	0.2	0.307
Myopia- Associated Retinal Disorders	80	0.3	22	0.4	0.243
Non Proliferative Diabetic Retinopathy without Cystoid Macular Edema	365	1.4	68	1.3	0.367
Non-Exudative Age-Related Macular Degeneration	962	3.8	155	2.9	0.001
Non-Proliferative Diabetic Retinopathy with Cystoid Macular Edema	498	2	219	4	0
Ocular Exam in Patients with Hemoglobinopathies	22	0.1	0	0	0.023
Other Vitreoretinal Disorders, Not Otherwise Specified	2218	8.8	114	2.1	0
Peripheral Retinal Degenerations	141	0.6	17	0.3	0.032
Photopsias	18	0.1	9	0.2	0.038
Posterior Vitreous Detachements, Floaters, or Syneresis	1190	4.7	227	4.1	0.79
Proliferative Diabetes with Cystoid Macular Edema	360	1.4	212	3.9	0
Proliferative Diabetes without Cystoid Macular Edema	274	1.1	128	2.4	0
Retinal Artery Occlusions	43	0.2	12	0.2	0.362
Retinal Dystrophies	252	1	18	0.3	0
Retinal Tears or Holes, Non-Macular	212	0.8	52	1	0.299
Retinal Vein Occlusions with Macular Edema	373	1.5	280	5.1	0
Retinal Vein Occlusions without Macular Edema	120	0.5	45	0.9	0.001
Rhegmatogenous Retinal Detachements	570	2.3	206	3.8	0
Vitreomacular Traction Syndrome	64	0.3	12	0.2	0.747
Vitreous Hemorrhage	125	0.5	52	1	0
PEDIATRIC OPHTHALMOLOGY
Albinism	15	0.1	0	0	0.091
Amblyopia	325	1.3	18	0.3	0
Congenital Anatomic Abnormalities	35	0.1	2	0	0.058
Disorders of Convergence, Divergence, or Accomodation	96	0.4	7	0.1	0.005
Diplopia	184	0.7	97	0.7	0.841
Duane syndrome	15	0.1	0	0	0.091
Esotropia	321	1.3	13	0.2	0
Exotropia	315	1.2	9	0.2	0
Phorias	51	0.2	1	0	0.004
Pediatric Ophthalmic Disorders, Not Otherwise Specified	43	0.2	5	0.1	0.215
Retinopathy of Prematurity	41	0.2	5	0.1	0.257
Ocular Exam in Patients with Chromosomal Abnormalities or Inborn Errors of Metabolism	26	0.1	0	0	0.016
Vertical Strabismus	19	0.1	3	0.1	1
UVEITIS
Birdshot Chorioretinitis	29	0.1	11	0.2	0.083
Cicatrizing Disorders of the Conjunctiva	35	0.1	7	0.1	0.931
Cytomegalovirus Retinitis	10	0	3	0.1	0.477
Episcleritis	49	0.2	13	0.2	0.429
Herpetic Disease, Non-corneal	84	0.3	40	0.8	0
High Risk Medication Use	435	1.7	90	1.7	0.879
HLA B27+ Associated Uveitis	16	0.1	3	0.1	1
Juvenile Idiopathic Arthritis-Associated Uveitis	11	0	6	0.1	0.057
Multifocal Choroiditis with Panuveitis	16	0.1	8	0.2	0.052
Ocular Exam in Patients with HIV	56	0.2	4	0.1	0.031
Posterior Uveitis	53	0.2	20	0.4	0.021
Presumed Ocular Histoplasmosis Syndrome	12	0	0	0	0.24
Primary Intraocular Lymphoma	7	0	7	0.1	0.005
Punctate Inner Choroidopathy	6	0	5	0.1	0.028
Scleritis	108	0.4	44	0.8	0
Syphilitic Uveitis	3	0	3	0.1	0.067
Toxoplasmosis Retinitis	12	0	6	0.1	0.107
Undifferentiated Anterior Uveitis	330	1.3	190	3.5	0
Undifferentiated Intermediate Uveitis	51	0.2	30	0.6	0
Undifferentiated Panuveitis	59	0.2	27	0.5	0
Uveitis- Associated with Other Rheumatological Disorders	79	0.3	22	0.4	0.223
Uveitis, Not Otherwise Specified	77	0.3	37	0.7	0
Vogt-Koyanagi-Harada Syndrome and Sympathetic Ophthalmia	12	0	10	0.2	0
